# Supplementary material for: The Emergence of Chikungunya ECSA Lineage in a Mayaro Endemic Region on the Southern Border of the Amazon Forest
Source: Trop Med Infect Dis. 2020 Jun 26;5(2):105. doi: 10.3390/tropicalmed5020105 (PMC7345197; doi:10.3390/tropicalmed5020105)
Supplement: Supplementary file 1 [file tropicalmed-05-00105-s001.zip]

Archive with 6 entries (6 files):
- Supplementary table 1 - primers_MAYV_primal.xls
- Supplementary table 2 - genomes used for phylogenetic analysis.docx
- Supplementary table 3 - CHIKV and MAYV distribution throughout the years.docx
- Supplementary table 4 - Clinical and epidemiological features.xlsx
- Supplementary table 5 - SNPs called from each genome and associated statistics.xlsx
- Supplementary table 6 - DENV, ZIKV and CHIKV cases in Sinop.xlsx
