# Supplementary material for: The Emergence of Chikungunya ECSA Lineage in a Mayaro Endemic Region on the Southern Border of the Amazon Forest
Source: Trop Med Infect Dis. 2020 Jun 26;5(2):105. doi: 10.3390/tropicalmed5020105 (PMC7345197; doi:10.3390/tropicalmed5020105)
Supplement: Supplementary file 1 [file tropicalmed-05-00105-s001.zip › Supplementary table 1 - primers_MAYV_primal.xls]

## Sheet: Sheet1
Primer Name	Sequence 5' 3'	Pool	Length	Tm	GC%	Start	End
MAYV_1_LEFT	GCTCTTCCTCTGCATTGCAAGA	1	22	61.2	50	0	22
MAYV_1_RIGHT	ACTCCTTTCAGTGCCTGGAAGT	1	22	61.56	50	545	523
MAYV_2_LEFT	AGATCAGACATGCAGGACTCCA	2	22	60.89	50	446	468
MAYV_2_RIGHT	TAACGACGTAGCCCTCACATGA	2	22	61.2	50	898	876
MAYV_3_LEFT	CGATGCCTGCTAAAGAGTTGGC	1	22	62.13	54.55	789	811
MAYV_3_RIGHT	GTCAAGCCGATACTCTTTCGCC	1	22	61.62	54.55	1239	1217
MAYV_4_LEFT	AGAGGATTGTCGTGAACGGGAG	2	22	62.04	54.55	1126	1148
MAYV_4_RIGHT	ACAACACCTGCTCCTGCTCTAA	2	22	61.61	50	1652	1630
MAYV_5_LEFT	GGAAGCAGAAGAAACACTGGCA	1	22	61.33	50	1535	1557
MAYV_5_RIGHT	CGTATTCGGCGTCTGTCCTTTC	1	22	61.6	54.55	2041	2019
MAYV_6_LEFT	AACCGTAAATTGTACCACATAGCCG	2	25	61.65	44	1941	1966
MAYV_6_RIGHT	CGAAAGCCTCATCGACGTACAA	2	22	60.98	50	2410	2388
MAYV_7_LEFT	TACAGAGATTTGGACATCACTGCA	1	24	60.02	41.67	2313	2337
MAYV_7_RIGHT	CAGCTGTCATGACTTCGTGTCC	1	22	61.49	54.55	2782	2760
MAYV_8_LEFT	TGACACCACAGGCCAGACTAAG	2	22	61.93	54.55	2669	2691
MAYV_8_RIGHT	GGTGAATAAGCCCTGTCCTCCT	2	22	61.49	54.55	3185	3163
MAYV_9_LEFT	TTGGTACCCGTTTTGGAAACCG	1	22	61.58	50	3090	3112
MAYV_9_RIGHT	ATGAGGTTGTACTCGCTGACCA	1	22	61.41	50	3575	3553
MAYV_10_LEFT	TGGTCACGGAATACCACCCAAT	2	22	61.69	50	3475	3497
MAYV_10_RIGHT	TACCATTTGTAGGGTGCAGGGT	2	22	61.37	50	3991	3969
MAYV_11_LEFT	TCAGAGCGGTTAGACCTCCATG	1	22	61.53	54.55	3883	3905
MAYV_11_RIGHT	GACAGTCGGTTAATCTCCGCTG	1	22	61.05	54.55	4337	4315
MAYV_12_LEFT	ACGCGGTGGGTCCAAATTTTAA	2	22	61.34	45.45	4237	4259
MAYV_12_RIGHT	CCACAAAGTCGTGATCTCAGCC	2	22	61.5	54.55	4698	4676
MAYV_13_LEFT	ACGCCCAGGATACAGTACCACT	1	22	62.88	54.55	4595	4617
MAYV_13_RIGHT	AGGGAGCTGCTGTCAGATGTAAT	1	23	61.46	47.83	5078	5055
MAYV_14_LEFT	ACCAGCCTCTGTTAGTCCTGTG	2	22	61.67	54.55	4982	5004
MAYV_14_RIGHT	ATGTCACTCTCCTCTTCGGTCG	2	22	61.52	54.55	5441	5419
MAYV_15_LEFT	CGCCTAGAAGATGTGTGCCAAG	1	22	61.57	54.55	5341	5363
MAYV_15_RIGHT	AGTCTTTGCATTACCGGCACAG	1	22	61.45	50	5858	5836
MAYV_16_LEFT	CTGAAACAGGGCAGTGCATCTT	2	22	61.4	50	5751	5773
MAYV_16_RIGHT	TCCCAGTATTCATTGTTGCAGGC	2	23	61.44	47.83	6230	6207
MAYV_17_LEFT	CAACGTTACCCAGATGCGTGAA	1	22	61.44	50	6134	6156
MAYV_17_RIGHT	CCGGGCTTGAAATGCTCTGATAT	1	23	61.06	47.83	6605	6582
MAYV_18_LEFT	CCGCCTATCTGTGTGGAATCCA	2	22	62.13	54.55	6472	6494
MAYV_18_RIGHT	CCATGTTAACCCAAGTGGCACA	2	22	61.34	50	6982	6960
MAYV_19_LEFT	TAACTAATTCTGCCTGTGCCGC	1	22	61.26	50	6877	6899
MAYV_19_RIGHT	AGAGCACCTATTTAGGACCGCC	1	22	61.87	54.55	7357	7335
MAYV_20_LEFT	ACTGGCTATGTCCACCTTTGCA	2	22	62.22	50	7262	7284
MAYV_20_RIGHT	CCGGCTTCATTACCTTGTCACC	2	22	61.51	54.55	7779	7757
MAYV_21_LEFT	CGCATGTGCATGAAGATTGAGC	1	22	61.11	50	7676	7698
MAYV_21_RIGHT	GCCTTCCGGTGTAATCTTGGTG	1	22	61.51	54.55	8138	8116
MAYV_22_LEFT	CCCATCTTTGACAACAAGGGCC	2	22	61.99	54.55	8012	8034
MAYV_22_RIGHT	AGGCCAATTTGGGAAGCAAACT	2	22	61.29	45.45	8515	8493
MAYV_23_LEFT	TAGCCTACTGTGCAGACTGTGG	1	22	61.73	54.55	8394	8416
MAYV_23_RIGHT	CGGCATGTGCATGTCAATCTCT	1	22	61.58	50	8864	8842
MAYV_24_LEFT	GATTTACGGTGCGACCACATCA	2	22	61.25	50	8766	8788
MAYV_24_RIGHT	CTGTTCATCAAAGACGGGCTCC	2	22	61.51	54.55	9272	9250
MAYV_25_LEFT	GTCAGAAGCGGTAAACGGGAAG	1	22	61.5	54.55	9170	9192
MAYV_25_RIGHT	GGTCCAGTCAACTCCATCCAGA	1	22	61.42	54.55	9691	9669
MAYV_26_LEFT	TCTATCGGGGTGTTGTGCTGTG	2	22	62.56	54.55	9578	9600
MAYV_26_RIGHT	AACAGTATGCACCTCCCCACAT	2	22	61.7	50	10080	10058
MAYV_27_LEFT	TCACCTTACGTAAAGTGCTGCG	1	22	61.18	50	9965	9987
MAYV_27_RIGHT	TGTCTGGGTATAGGGAACGTGG	1	22	61.22	54.55	10505	10483
MAYV_28_LEFT	TCCAGAGTAGGACGTTGGACAG	2	22	61.14	54.55	10404	10426
MAYV_28_RIGHT	TGGATCACTGATCGACCTTCCG	2	22	61.85	54.55	10855	10833
MAYV_29_LEFT	CGGCAACATACCCGTTTCGATG	1	22	62.42	54.55	10615	10637
MAYV_29_RIGHT	ACTGCCAGAGCTATCAGTAACCC	1	23	61.76	52.17	11065	11042
MAYV_30_RIGHT	TCACCTTCTCATAGTTATGCAAGTAACTA	1	29	55.9		11080	11108
