# Supplementary material for: The Emergence of Chikungunya ECSA Lineage in a Mayaro Endemic Region on the Southern Border of the Amazon Forest
Source: Trop Med Infect Dis. 2020 Jun 26;5(2):105. doi: 10.3390/tropicalmed5020105 (PMC7345197; doi:10.3390/tropicalmed5020105)
Supplement: Supplementary file 1 [file tropicalmed-05-00105-s001.zip › Supplementary table 4 - Clinical and epidemiological features.xlsx]

## Sheet: Data from positive samples
Sample ID	Gender	Age (years)	Onset of symptoms	Sample collection day	Leukocytes count (/mm³)	Platelets count (/mm³)	Serology for dengue	SYMPTOMS											Clinical epidemiological diagnosis	Laboratorial result
								Fever	Myalgia	Headache	Arthralgia	Abdominal pain	Retro-orbital pain	Vomiting	Rash	Exanthema	Diarrhea	Itch
65	Female	15	2014-02-22	2014-02-24	19110	229000	-	X											Dengue	Mayaro
66	Female	22	2014-02-21	2014-02-24	13890	201000	IgM- IgG+	X	X	X									Dengue	Mayaro
96	Male	10	2014-03-12	2014-03-14	11140	336000	-			X					X			X	Dengue	Mayaro
102	Female	31	2014-03-11	2014-03-14	16280	151000	-	X	X			X		X					Dengue	Mayaro
103	Male	36	2014-03-13	2014-03-17	7600	174000	-	X	X	X	X	X	X	X					Dengue	Mayaro
106	Male	30	2014-03-14	2014-03-17	7560	133000	IgM- IgG+	X	X	X	X		X						Dengue	Mayaro
107	Male	32	2014-03-14	2014-03-17	9470	148000	IgM- IgG+	X	X	X	X	X	X	X					Dengue	Mayaro
119	Male	18	2014-03-18	2014-03-19	6290	169000	-		X	X	X	X		X					Dengue	Mayaro
120	Male	20	2014-03-20	2014-03-20	15290	184000	-	X	X	X	X								Dengue	Mayaro
124	Male	21	2014-03-18	2014-03-20	5260	212000	-	X	X	X	X		X						Dengue	Mayaro
130	Female	53	2014-04-21	2014-04-23	3850	155000	-	X	X	X	X	X					X		Dengue	Mayaro
132	Female	16	2014-04-22	2014-04-23	6730	395000	-	X	X	X	X	X	X						Dengue	Mayaro
137	Male	18	2014-05-23	2014-05-24	3370	147000	IgM- IgG-	X	X										Dengue	Mayaro
307	Female	21	2015-03-14	2015-03-16	-	-	-	X	X										Dengue	Mayaro
309	Female	45	2015-03-30	2015-04-01	-	-	-	X	X										Dengue	Mayaro
311	Male	47	2015-12-01	2015-12-03	-	-	-	X	X										Dengue	Mayaro
317	Male	0.8	2015-12-02	2015-12-07	8510	284000	NS1-	X							X				Zika	Mayaro
323	Male	6	2015-12-05	2015-12-07	4300	316000	NS1-								X				Zika	Mayaro
325	Female	62	2015-12-04	2015-12-07	3810	171000	IgM- IgG+	X											Zika	Mayaro
328	Male	2	2015-12-06	2015-12-07	6510	265000	NS1-								X				Zika	Mayaro
343	Male	82	2015-12-08	2015-12-08	12050	150000	NS1-	X	X										Zika	Mayaro
350	Female	43	2015-11-29	2015-12-09	7170	207000	IgM- IgG+				X				X			X	Dengue	Mayaro
370	Male	68	2015-12-08	2015-12-11	7600	271000	IgM- IgG+	X	X										Dengue	Mayaro
373	Female	40	2016-02-26	2016-02-26	-	-	-	X	X	X	X					X			Chikungunya	Mayaro
376	Female	49	2016-02-09	2016-02-29	-	-	-	X	X	X	X		X			X			Chikungunya	Mayaro
377	Female	34	2016-02-21	2016-02-29	-	-	-		X	X	X					X			Chikungunya	Mayaro
381	Male	26	2016-11-26	2016-11-30	2542	224000	-	X	X							X	X	X	Chikungunya	Mayaro
394	Female	20	2017-04-11	2017-04-12	17460	287000	IgM+ IgG+	X											Dengue	Mayaro
417	Male	22	2017-04-20	2017-04-24	6130	252000	NS1- IgM- IgG-	X											Dengue	Mayaro
419	Male	35	2017-04-20	2017-04-19	9760	214000	NS1-	X											Dengue	Mayaro
430	Male	40	2017-04-24	2017-04-26	24660	267000	NS1-	X		X				X			X		Dengue	Mayaro
456	Female	18	2017-05-01	2017-05-01	-	-	-	X											Dengue	Mayaro
483	Female	15	2017-05-01	2017-05-16	14270	292000	IgM- IgG-	X				X							Dengue	Mayaro
542	Female	20	2018-01-04	2018-02-07	-	-	IgM- IgG+	X	X	X	X		X	X	X				Chikungunya	Chikungunya
