# Supplementary material for: The Emergence of Chikungunya ECSA Lineage in a Mayaro Endemic Region on the Southern Border of the Amazon Forest
Source: Trop Med Infect Dis. 2020 Jun 26;5(2):105. doi: 10.3390/tropicalmed5020105 (PMC7345197; doi:10.3390/tropicalmed5020105)
Supplement: Supplementary file 1 [file tropicalmed-05-00105-s001.zip › Supplementary table 5 - SNPs called from each genome and associated statistics.xlsx]

## Sheet: SNPs H542_Chikv
#CHROM	POS	ID	REF	Nº reads	BHI3734 reads support	ALT	Nº reads	H542 reads support	Total reads	QUAL	FILTER	INFO	Location	Impact	Nucleotide change	Mutation	Notes	FORMAT	BHI3734_542_sorted.bam
KP164568_BHI3734	1774	.	C	755	14.2668	T	4537	85.7332	5292	228	PASS	DP=5082;VDB=0.606776;SGB=-0.693147;RPB=0;MQB=0.242556;MQSB=0.986415;BQB=0;MQ0F=0.000787092;AC=2;AN=2;DP4=397,205,859,2646;MQ=41	ns2	MODERATE	Non-synonymous	T31I	Only	GT:PL	1/1:255,74,0
KP164568_BHI3734	2027	.	C	0	0	A	1310	100	1310	228	PASS	DP=1272;VDB=4.64699e-07;SGB=-0.693147;MQSB=0.0566334;MQ0F=0.000786163;AC=2;AN=2;DP4=0,0,799,279;MQ=41	ns2	LOW	Synonymous	.	.	GT:PL	1/1:255,255,0
KP164568_BHI3734	2204	.	C	2	0.0521241	T	3835	99.9479	3837	228	PASS	DP=3647;VDB=0.99989;SGB=-0.693147;MQSB=0.386643;MQ0F=0.000274198;AC=2;AN=2;DP4=0,0,2057,912;MQ=41	ns2	LOW	Synonymous	.	.	GT:PL	1/1:255,255,0
KP164568_BHI3734	2736	.	C	1	0.00594601	G	16817	99.9941	16818	228	PASS	DP=7635;VDB=4.12167e-32;SGB=-0.693147;MQSB=0.991091;MQ0F=0.000785855;AC=2;AN=2;DP4=0,0,4376,2014;MQ=41	ns2	MODERATE	Non-synonymous	P352A	Some	GT:PL	1/1:255,255,0
KP164568_BHI3734	3428	.	C	10	0.0588062	T	16995	99.9412	17005	228	PASS	DP=7913;VDB=7.14077e-26;SGB=-0.693147;RPB=0.965189;MQB=0.950015;MQSB=0.704593;BQB=0.0899286;MQ0F=0.000252749;AC=2;AN=2;DP4=2,0,5166,1556;MQ=41	ns2	LOW	Synonymous	.	.	GT:PL	1/1:255,255,0
KP164568_BHI3734	4556	.	T	861	34.0451	C	1668	65.9549	2529	222	PASS	DP=2237;VDB=0;SGB=-0.693147;RPB=0;MQB=0.74586;MQSB=0.371772;BQB=2.73753e-19;MQ0F=0.0111757;ICB=1;HOB=0.5;AC=1;AN=2;DP4=257,255,605,296;MQ=40	ns3	LOW	Synonymous	.	.	GT:PL	0/1:255,0,248
KP164568_BHI3734	4676	.	T	6	0.0312321	C	19205	99.9688	19211	228	PASS	DP=7849;VDB=3.38514e-06;SGB=-0.693147;RPB=1;MQB=1;MQSB=0.328022;BQB=1;MQ0F=0.000127405;AC=2;AN=2;DP4=1,0,3985,2479;MQ=41	ns3	LOW	Synonymous	.	.	GT:PL	1/1:255,255,0
KP164568_BHI3734	5239	.	C	6	0.0621118	T	9654	99.9379	9660	228	PASS	DP=7644;VDB=0.0939603;SGB=-0.693147;RPB=0.619471;MQB=0.948915;MQSB=0.469598;BQB=0.0360699;MQ0F=0.000261643;AC=2;AN=2;DP4=0,2,3085,3042;MQ=41	ns3	MODERATE	Non-synonymous	A388V	Only	GT:PL	1/1:255,255,0
KP164568_BHI3734	5726	.	A	3	0.0507185	G	5912	99.9493	5915	228	PASS	DP=5894;VDB=0.574719;SGB=-0.693147;MQSB=0.999951;MQ0F=0.000508992;AC=2;AN=2;DP4=0,0,3088,1374;MQ=41	ns4	LOW	Synonymous	.	.	GT:PL	1/1:255,255,0
KP164568_BHI3734	6080	.	A	0	0	G	3145	100	3145	228	PASS	DP=2863;VDB=0.0192655;SGB=-0.693147;MQSB=0.227037;MQ0F=0.000698568;AC=2;AN=2;DP4=0,0,643,1490;MQ=41	ns4	LOW	Synonymous	.	.	GT:PL	1/1:255,255,0
KP164568_BHI3734	6734	.	C	3	0.028342	T	10582	99.9717	10585	228	PASS	DP=7908;VDB=1.83792e-14;SGB=-0.693147;RPB=1;MQB=1;MQSB=0.251293;BQB=1;MQ0F=0.000379363;AC=2;AN=2;DP4=1,0,5410,1106;MQ=41	ns4	LOW	Synonymous	.	.	GT:PL	1/1:255,255,0
KP164568_BHI3734	8418	.	C	445	7.16932	T	5762	92.8307	6207	228	PASS	DP=5878;VDB=0.998876;SGB=-0.693147;RPB=0;MQB=1.87199e-37;MQSB=2.8095e-21;BQB=0;MQ0F=0.0158217;AC=2;AN=2;DP4=207,20,2893,1488;MQ=39	e3	MODERATE	Non-synonymous	T20I	Only	GT:PL	1/1:255,255,0
KP164568_BHI3734	8529	.	A	12	0.0700648	G	17115	99.9299	17127	228	PASS	DP=7986;VDB=1.77889e-09;SGB=-0.693147;RPB=0.756895;MQB=0.979284;MQSB=0.685627;BQB=0.684098;MQ0F=0.00137741;AC=2;AN=2;DP4=2,1,3851,2818;MQ=41	e3	MODERATE	Non-synonymous	H57R	Only	GT:PL	1/1:255,255,0
KP164568_BHI3734	8935	.	C	5	0.394322	T	1263	99.6057	1268	228	PASS	DP=1258;VDB=0;SGB=-0.693147;RPB=0.637289;MQB=0.668903;MQSB=0.881124;BQB=0.516855;MQ0F=0;AC=2;AN=2;DP4=0,3,455,134;MQ=41	e2	LOW	Synonymous	.	.	GT:PL	1/1:255,255,0
KP164568_BHI3734	9469	.	G	3	0.0138453	A	21665	99.9862	21668	228	PASS	DP=7602;VDB=6.39971e-19;SGB=-0.693147;RPB=0.681971;MQB=0.947964;MQSB=3.99169e-05;BQB=0.662994;MQ0F=0.000263089;AC=2;AN=2;DP4=2,0,5273,1261;MQ=41	e2	LOW	Synonymous	.	.	GT:PL	1/1:255,255,0
KP164568_BHI3734	10330	.	A	1	0.0550358	G	1816	99.945	1817	228	PASS	DP=1801;VDB=2.08018e-16;SGB=-0.693147;MQSB=8.35482e-10;MQ0F=0;AC=2;AN=2;DP4=0,0,826,728;MQ=41	e1	LOW	Synonymous	.	.	GT:PL	1/1:255,255,0
KP164568_BHI3734	10627	.	A	1	0.0240327	C	4160	99.976	4161	228	PASS	DP=4120;VDB=0;SGB=-0.693147;RPB=1;MQB=1;MQSB=7.1821e-17;BQB=1;MQ0F=0.00121359;AC=2;AN=2;DP4=0,1,1429,2162;MQ=41	e1	MODERATE	Non-synonymous	K211N	in only 8	GT:PL	1/1:255,255,0

## Sheet: SNPs H307_Mayv
#CHROM	POS	ID	REF	Nº reads	KY618133 reads support	ALT	Nº reads	H307 reads support	Total reads	QUAL	FILTER	INFO	Location	Impact	Nucleotide change	Mutation	Notes	FORMAT	KY618133_307_sorted.bam
KY618133_BeH473130	828	.	C	16	0.0623855	T	25631	99.9376	25647	228	PASS	DP=7955;VDB=0.985536;SGB=-0.693147;RPB=1;MQB=1;MQSB=5.1402e-32;BQB=1;MQ0F=0.00326838;AC=2;AN=2;DP4=0,1,2325,4394;MQ=41	ns1	MODERATE	Non-synonymous	T249I	in only 7	GT:PL	1/1:255,255,0
KY618133_BeH473130	1045	.	A	10	0.0489165	T	20433	99.9511	20443	228	PASS	DP=7925;VDB=8.98195e-08;SGB=-0.693147;MQSB=3.41682e-15;MQ0F=0.00567823;AC=2;AN=2;DP4=0,0,5077,2020;MQ=38	ns1	LOW	Synonymous	.	.	GT:PL	1/1:255,255,0
KY618133_BeH473130	1267	.	A	1382	22.1545	G	4856	77.8455	6238	202	PASS	DP=5906;VDB=1;SGB=-0.693147;RPB=1.45714e-19;MQB=0;MQSB=0;BQB=0;MQ0F=0.0304775;ICB=1;HOB=0.5;AC=1;AN=2;DP4=720,381,3109,445;MQ=33	ns1	LOW	Synonymous	.	.	GT:PL	0/1:235,0,143
KY618133_BeH473130	1279	.	A	1254	11.1457	G	9997	88.8543	11251	65	PASS	DP=7990;VDB=4.37347e-26;SGB=-0.693147;RPB=0;MQB=0;MQSB=1.73943e-28;BQB=3.71772e-10;MQ0F=0.0230288;AC=2;AN=2;DP4=659,280,6440,55;MQ=34	ns1	LOW	Synonymous	.	.	GT:PL	1/1:92,131,0
KY618133_BeH473130	1397	.	T	17	0.0468836	A	36243	99.9531	36260	228	PASS	DP=7954;VDB=8.69266e-06;SGB=-0.693147;RPB=0.472861;MQB=0.911547;MQSB=0.652238;BQB=0.442585;MQ0F=0.000377169;AC=2;AN=2;DP4=2,1,4410,2712;MQ=40	ns1	MODERATE	Non-synonymous	S439T	except in KY618133	GT:PL	1/1:255,255,0
KY618133_BeH473130	1448	.	C	14	0.0393878	T	35530	99.9606	35544	228	PASS	DP=7986;VDB=1.41475e-08;SGB=-0.693147;MQSB=9.14515e-15;MQ0F=0.000250438;AC=2;AN=2;DP4=0,0,4270,2980;MQ=40	ns1	MODERATE	Non-synonymous	R456W	except in KY618134	GT:PL	1/1:255,255,0
KY618133_BeH473130	2446	.	C	14	1.16473	T	1188	98.8353	1202	228	PASS	DP=484;VDB=0;SGB=-0.693147;RPB=0.00268567;MQB=0.408132;MQSB=0.0366985;BQB=0.98662;MQ0F=0.0413223;AC=2;AN=2;DP4=4,5,198,89;MQ=37	ns2	LOW	Synonymous	.	.	GT:PL	1/1:255,255,0
KY618133_BeH473130	3168	.	C	1	0.0252589	A	3958	99.9747	3959	228	PASS	DP=3864;VDB=0;SGB=-0.693147;RPB=1;MQB=1;MQSB=0.0291725;BQB=1;MQ0F=0.00465839;AC=2;AN=2;DP4=1,0,3111,22;MQ=40	ns2	LOW	Synonymous	.	.	GT:PL	1/1:255,255,0
KY618133_BeH473130	3604	.	T	90	3.15789	C	2760	96.8421	2850	228	PASS	DP=2183;VDB=1.11686e-26;SGB=-0.693147;RPB=0.497821;MQB=2.06085e-06;MQSB=0;BQB=0.00221734;MQ0F=0.0114521;AC=2;AN=2;DP4=22,30,563,474;MQ=35	ns2	LOW	Synonymous	.	.	GT:PL	1/1:255,255,0
KY618133_BeH473130	3607	.	T	81	6.02679	C	1263	93.9732	1344	228	PASS	DP=898;VDB=1.36718e-20;SGB=-0.693147;RPB=1.16973e-13;MQB=5.39224e-11;MQSB=0;BQB=0.33384;MQ0F=0.0244989;AC=2;AN=2;DP4=20,27,423,221;MQ=32	ns2	LOW	Synonymous	.	.	GT:PL	1/1:255,254,0
KY618133_BeH473130	5107	.	G	7	0.346363	A	2014	99.6536	2021	228	PASS	DP=1308;VDB=1.49322e-29;SGB=-0.693147;RPB=0.715439;MQB=0.421796;MQSB=0.975577;BQB=0.242684;MQ0F=0.0374618;AC=2;AN=2;DP4=1,1,698,293;MQ=31	ns3	LOW	Synonymous	.	.	GT:PL	1/1:255,255,0
KY618133_BeH473130	5400	.	A	3	1.88679	G	156	98.1132	159	228	MinDP;SnpGap	DP=106;VDB=0.0985992;SGB=-0.693147;RPB=1;MQB=1;MQSB=0.874414;BQB=1;MQ0F=0.216981;AC=2;AN=2;DP4=1,0,31,46;MQ=22	ns3	MODERATE	Non-synonymous	Y439C	the only one in L genotype	GT:PL	1/1:255,193,0
KY618133_BeH473130	5401	.	C	3	1.96078	T	150	98.0392	153	228	MinDP;SnpGap	DP=106;VDB=0.10614;SGB=-0.693147;RPB=1;MQB=1;MQSB=0.800727;BQB=1;MQ0F=0.216981;AC=2;AN=2;DP4=1,0,31,45;MQ=22	ns3	MODERATE	Non-synonymous	Y439C	the only one in L genotype	GT:PL	1/1:255,190,0
KY618133_BeH473130	6271	.	T	1095	25.0229	C	3281	74.9771	4376	111	PASS	DP=4116;VDB=1.28508e-26;SGB=-0.693147;RPB=0;MQB=4.47946e-29;MQSB=1.02416e-07;BQB=0.00897543;MQ0F=0.010447;ICB=1;HOB=0.5;AC=1;AN=2;DP4=649,222,2433,11;MQ=38	ns4	LOW	Synonymous	.	.	GT:PL	0/1:144,0,196
KY618133_BeH473130	6634	.	G	628	28.7546	A	1556	71.2454	2184	222	PASS	DP=2086;VDB=1;SGB=-0.693147;RPB=0.00199317;MQB=3.98676e-11;MQSB=4.42772e-09;BQB=0.000684184;MQ0F=0.00287632;ICB=1;HOB=0.5;AC=1;AN=2;DP4=305,185,932,313;MQ=40	ns4	LOW	Synonymous	.	.	GT:PL	0/1:255,0,242
KY618133_BeH473130	6640	.	C	529	29.6359	T	1256	70.3641	1785	222	PASS	DP=1697;VDB=0.999967;SGB=-0.693147;RPB=0.169072;MQB=7.00522e-17;MQSB=0.000945774;BQB=0.00190544;MQ0F=0.0023571;ICB=1;HOB=0.5;AC=1;AN=2;DP4=299,124,868,80;MQ=39	ns4	LOW	Synonymous	.	.	GT:PL	0/1:255,0,246
KY618133_BeH473130	7021	.	C	146	11.3885	T	1136	88.6115	1282	221	PASS	DP=1059;VDB=2.4334e-39;SGB=-0.693147;RPB=2.76218e-20;MQB=0.451374;MQSB=0.651201;BQB=0.00176065;MQ0F=0.075543;AC=2;AN=2;DP4=48,31,707,31;MQ=31	ns4	LOW	Synonymous	.	.	GT:PL	1/1:248,193,0
KY618133_BeH473130	7458	.	G	5	0.129534	A	3855	99.8705	3860	228	PASS	DP=3532;VDB=0.000129108;SGB=-0.693147;MQSB=0.692181;MQ0F=0.00226501;AC=2;AN=2;DP4=0,0,1888,508;MQ=41	c	LOW	Synonymous	.	.	GT:PL	1/1:255,255,0
KY618133_BeH473130	7806	.	C	1381	24.4338	T	4271	75.5662	5652	221	PASS	DP=5175;VDB=0.99923;SGB=-0.693147;RPB=0.310135;MQB=0.126601;MQSB=0.186048;BQB=2.13373e-09;MQ0F=0.0214493;ICB=1;HOB=0.5;AC=1;AN=2;DP4=965,57,2470,388;MQ=39	c	LOW	Synonymous	.	.	GT:PL	0/1:255,0,124
KY618133_BeH473130	8076	.	A	1186	14.1392	G	7202	85.8608	8388	218	PASS	DP=7406;VDB=0.982966;SGB=-0.693147;RPB=0.207062;MQB=0.00241761;MQSB=1.31227e-21;BQB=0.799018;MQ0F=0.010397;AC=2;AN=2;DP4=345,443,2866,1594;MQ=40	c	LOW	Synonymous	.	.	GT:PL	1/1:245,21,0
KY618133_BeH473130	8817	.	C	1164	31.9254	T	2482	68.0746	3646	221	PASS	DP=3050;VDB=3.66351e-07;SGB=-0.693147;RPB=0;MQB=4.63892e-07;MQSB=5.8382e-08;BQB=0;MQ0F=0.110492;ICB=1;HOB=0.5;AC=1;AN=2;DP4=122,642,136,1814;MQ=30	e2	LOW	Synonymous	.	.	GT:PL	0/1:255,0,86
KY618133_BeH473130	8829	.	G	162	2.72865	A	5775	97.2713	5937	228	PASS	DP=4961;VDB=0.864972;SGB=-0.693147;RPB=6.05269e-09;MQB=4.77157e-06;MQSB=0;BQB=0.0123935;MQ0F=0.069744;AC=2;AN=2;DP4=84,35,1418,2058;MQ=33	e2	LOW	Synonymous	.	.	GT:PL	1/1:255,255,0
KY618133_BeH473130	9724	.	C	225	4.2525	T	5066	95.7475	5291	228	PASS	DP=4638;VDB=5.95678e-07;SGB=-0.693147;RPB=8.08269e-31;MQB=3.44973e-20;MQSB=2.22392e-29;BQB=0.202053;MQ0F=0.0258732;AC=2;AN=2;DP4=75,91,3474,271;MQ=34	6k	LOW	Synonymous	.	.	GT:PL	1/1:255,255,0
KY618133_BeH473130	9729	.	C	568	8.36648	T	6221	91.6335	6789	220	PASS	DP=5891;VDB=4.06874e-18;SGB=-0.693147;RPB=5.02176e-06;MQB=1.59569e-32;MQSB=4.10972e-08;BQB=1.27899e-06;MQ0F=0.0207096;AC=2;AN=2;DP4=283,145,4291,227;MQ=35	6k	LOW	Synonymous	.	.	GT:PL	1/1:247,180,0
KY618133_BeH473130	10014	.	A	226	3.64105	T	5981	96.3589	6207	228	PASS	DP=3073;VDB=0;SGB=-0.693147;RPB=4.94737e-21;MQB=5.9048e-05;MQSB=3.13834e-12;BQB=0.371153;MQ0F=0.0146437;AC=2;AN=2;DP4=82,40,472,1960;MQ=36	e1	LOW	Synonymous	.	.	GT:PL	1/1:255,255,0
KY618133_BeH473130	10026	.	T	182	6.08086	C	2811	93.9191	2993	207	PASS	DP=1472;VDB=4.48662e-38;SGB=-0.693147;RPB=6.55676e-38;MQB=1.12263e-19;MQSB=4.26255e-19;BQB=1.03399e-28;MQ0F=0.03125;AC=2;AN=2;DP4=78,26,58,1004;MQ=32	e1	LOW	Synonymous	.	.	GT:PL	1/1:234,255,0
KY618133_BeH473130	11091	.	G	9	0.0573723	A	15678	99.9426	15687	228	PASS	DP=4046;VDB=0;SGB=-0.693147;RPB=1;MQB=1;MQSB=0.00215521;BQB=1;MQ0F=0.00346021;AC=2;AN=2;DP4=1,0,2593,457;MQ=40	e1	LOW	Synonymous	.	.	GT:PL	1/1:255,255,0
KY618133_BeH473131	11106		C	6	4.08163	A	141	95.9184	147	.	.	.	e1	LOW	Synonymous	.	.	.	.
KY618133_BeH473132	11114		T	5	6.17284	G	76	93.8272	81	.	.	.	e1	MODERATE	Non-synonymous	I425S	Only	.	.
KY618133_BeH473133	11120		T	3	4.28571	C	67	95.7143	70	.	.	.	e1	MODERATE	Non-synonymous	V427A	Only	.	.
