# Supplementary material for: The Emergence of Chikungunya ECSA Lineage in a Mayaro Endemic Region on the Southern Border of the Amazon Forest
Source: Trop Med Infect Dis. 2020 Jun 26;5(2):105. doi: 10.3390/tropicalmed5020105 (PMC7345197; doi:10.3390/tropicalmed5020105)
Supplement: Supplementary file 1 [file tropicalmed-05-00105-s001.zip › Supplementary table 6 - DENV, ZIKV and CHIKV cases in Sinop.xlsx]

## Sheet: Complete analysis
Compilation of data retrieved from www.saude.mt.gov.br and by personal communication.
Year	2014	2015	2016	2017	2018	2019	Total
DENV positive cases	1546	2548	1335	410	430	1072	7341
ZIKV positive cases	0	203	1115	3	3	0	1324
CHIKV positive casesa	0	0	1b	1b	12	1	15
Total arbovirus positive cases	1546	2751	2451	414	445	1073	8680
DENV negative cases	1598	1703	575	548	304	1957	6685
ZIKV negative cases	0	2	72	0	26	4	104
CHIKV negative cases	0	0	7	4	21	18	50
Total arbovirus negative cases	1598	1705	654	552	351	1979	6839
aConfirmation of Chikungunya diagnosis by Mato Grosso State Department of Health is based on MAC-ELISA.
bAllochthonous CHIKV cases found in Sinop.
